# Supplementary material for: Anticoagulation Therapy Reduces Recurrent Stroke in Embolic Stroke of Undetermined Source Patients With Elevated Coagulation Markers or Severe Left Atrial Enlargement
Source: Front Neurol. 2021 Jun 7;12:695378. doi: 10.3389/fneur.2021.695378 (PMC8215436; doi:10.3389/fneur.2021.695378)
Supplement: Supplementary file 1 [file Data_Sheet.XLSX]

## Sheet: Recurrent Stroke Dataset
MRN	ageinyrs	@1female0male	RaceCaucasian1AA2Asian3Hispanic4Others5	HtnHx1yes	DMHx1yes	HxStrokeTIA	Smoker1active2former3never	SmokingEver	Corticalinfarct	Ropescore	migrainehx1yes0no	aura1yes0no	migrainefrequencyHApermonth	MCOT1yes0no	ILR1yes0no	antiplateletatbaseline1yes0no	ESUSDate	LAVI	LAdiameter	LAdilatation0normal1mild2moderate3severeLAdilatation	LAGradebyProtocol	PFO1yesno0	EFforCHFpts	ASA1yes0no	dateof1stMOCHAafter14days	DaysfromESUStoMOCHA14daysoroverunlessnootherMOCHAdoneafter	ddimerlevel	PTF1.2level	TATlevel	FM	MOCHA1Abnormaloffanticoagulation1yes0no	Mocha1#markersabnormal	AbnormalMOCHA	MOCHA2Abnormal1yes0no9nottested	Mocha2#markersabnormal	AnticoagbasedonMOCHA1yes0no	AnticoagbecauseofLA	AnticoagulatedLAorMOCHA	AnticoagbegunbasedonMOCHA1Eliquis2Xarelto3Pradaxa4warfarin0no	AFib1yes0no	DaysfromESUStoAFibdiagnosis	cancer1yes0no	cancertype	DaysfromESUStocancerdiagnosis	recurrentstroke1yes0no	DaysfromESUStoRecurrentstroke	dvtpe1yes0no	DaysfromESUStoVTE	durationfollowupthroughnov2018inmonths
	65	1	2	0	0	0	2	1	1	6	0	0	0	0	1	0	2017-05-01	57	4	2	3	0	#NULL!	0	2017-08-24	113	1305	467	5.7	<7	1	3	1	9	9	1	1	1	1	0	0	1	1	120 (bladder)	0	0	0	0	17
	78	0	2	1	0	1	2	1	1	4	0	0	0	1	0	1	2018-01-21	50	4.18	2	3	0	#NULL!	0	2018-02-13	23	1618	358	6.3	50	1	4	1	9	9	1	1	1	1	0	0	0	0	0	0	0	0	0	10
	69	0	2	1	0	0	2	1	1	5	0	0	0	1	0	0	2018-03-22	46	3.96	2	3	0	#NULL!	1	2018-04-12	21	1462	344	4.90000	<7	1	2	1	9	9	1	1	1	1	1	30	0	0	0	0	0	0	0	8
	72	1	2	1	0	0	3	0	0	3	0	0	0	1	1	0	2017-12-21	43	3.7	2	3	0	#NULL!	0	2018-01-22	31	1332	423	29.7	11	1	4	1	9	9	1	1	1	1	0	0	0	0	0	0	0	0	0	11
	58	0	1	1	0	0	3	0	1	#NULL!	0	0	0	0	1	1	2019-06-01	42		0	3	0	#NULL!	0	2019-07-16	45	255	200	<2.0	<7	0	0	0	9	9	0	1	1	1	0	0	0	0	0	0	0	0	0	1
	51	0	1	1	0	0	2	1	1	6	0	0	0	1	1	0	2017-07-17	41	4.3	1	3	1	#NULL!	0	2017-08-08	21	320	177	5.7	<7	1	1	0	0	0	0	1	1	1	1	125	0	0	0	0	0	0	0	15
	70	0	1	1	0	0	3	0	1	4	0	0	0	0	1	1	2018-01-29	40	4.34	1	2	0	#NULL!	0	2018-02-15	16	560	284	3.6	<7	0	0	0	9	9	0	1	1	1	1	30	0	0	0	0	0	0	0	10
	77	1	2	1	0	0	2	1	1	4	0	0	0	1	0	1	2017-10-13		4.099	2	2	0	#NULL!	0	2017-11-09	27	741	153	3.5	<7	1	1	0	1	1	0	1	1	1	1	13	0	0	0	0	0	0	0	13
	81	0	1	1	1	0	2	1	1	4	0	0	0	1	1	1	2018-09-23		3.1	1	1	0	#NULL!	1	2018-10-11	18	749	226	4.40000	<7	1	1	0	1	1	0	1	1	1	1	24	0	0	0	0	0	0	0	3
	94	1	1	1	0	0	3	0	1	#NULL!	0	0	0	0	0	0	2019-06-21	28.74	3.67	2	0	#NULL!	#NULL!	0	2019-07-17	26	1232	1057	17.8999	<7	1	3	1	9	9	0	1	1	1	0	0	0	0	0	0	0	0	0	1
	64	1	2	1	0	0	2	1	1	5	0	0	0	1	0	0	2017-05-31	22	3.14	0	0	0	#NULL!	0	2017-06-16	17	1896	273	6.8	<7	1	2	1	1	2	0	1	1	1	0	0	0	0	0	0	0	0	0	17
	66	1	2	1	0	0	3	0	1	5	0	0	0	1	0	0	2017-10-06		4.139	0	0	0	#NULL!	0	2017-11-21	45	338	192	3.8	<7	0	0	0	9	9	0	1	1	1	1	90	0	0	0	0	0	0	0	13
	72	1	1	0	0	0	2	1	0	#NULL!	0	0	0	1	0	1	2019-03-15	66	4.639	3	3	1	#NULL!	0	2019-03-26	11	1210	496	<2.0	<7	1	2	1	9	9	0	0	0	0	0	0	0	0	0	0	0	0	0	1
	56	1	2	1	0	0	2	1	1	#NULL!	0	0	0	0	0	0	2018-12-23	65	4.74	3	3	0	#NULL!	0	2019-01-31	39	646	131	<2.0	<7	1	1	0	9	9	0	0	0	0	0	0	0	0	0	0	0	0	0	3
	92	1	2	1	0	1	2	1	1	3	0	0	0	0	0	0	2017-05-01	49.3	3.9	0	3	0	#NULL!	0	2017-08-23	90	973	314	5.8	<7	1	3	1	1	1	0	0	0	0	0	0	0	0	0	0	0	0	0	18
	79	1	2	1	0	0	2	1	0	2	0	0	0	1	1	0	2018-06-19	45	3.75	0	3	0	#NULL!	1	2018-09-26	97	1359	275	6.9	<7	1	2	1	9	9	0	0	0	0	0	0	0	1	prior to stroke lung	0	0	0	0	5
	79	1	1	1	0	0	3	0	1	4	0	0	0	0	1	0	2018-10-28	44	4.099	1	3	#NULL!	#NULL!	1	2018-11-07	9	454	273	3.2	<7	0	0	0	9	9	0	0	0	0	1	30	0	0	0	0	0	0	0	1
	97	0	1	1	1	0	2	1	1	#NULL!	0	0	0	0	0	0	2019-03-18	44	5.82	2	3	0	#NULL!	0	2019-05-20	63	1189	311	3.4	10	1	3	1	9	9	0	0	0	0	0	0	0	0	0	0	0	0	0	2
	87	1	2	1	0	0	3	0	1	4	0	0	0	0	0	1	2018-09-06	43.8		3	3	#NULL!	#NULL!	1	2018-09-26	20	1784	286	9	<7	1	2	1	9	9	0	0	0	0	0	0	0	0	0	0	0	0	0	2
	65	1	1	1	1	0	2	1	1	4	0	0	0	0	1	0	2017-11-08	42	4.7	1	3	0	#NULL!	0	2017-12-19	41	4625	613	5	49	1	3	1	9	9	1	0	1	1	0	0	0	0	0	0	0	1	#NULL!	12
	43	1	4	1	0	0	3	0	0	6	1	1	8	1	0	0	2017-10-25	42	3.07	0	3	0	#NULL!	0	2018-01-09	76	750	509	21.6	86	1	4	1	9	9	0	0	0	0	0	0	0	0	0	0	0	0	0	13
	34	1	2	1	0	0	3	0	1	8	1	1	30	1	0	0	2017-11-13	42	2.9	1	3	1	#NULL!	1	2018-01-29	76	694	300	5.8	<7	1	3	1	9	9	0	0	0	0	0	0	0	0	0	0	0	0	0	12
	87	1	2	1	0	0	3	0	1	4	0	0	0	1	0	0	2018-10-11	41.8	3.6	1	3	0	#NULL!	1	2018-11-08	27	738	313	3.8	<7	1	2	1	9	9	0	0	0	0	1	16	0	0	prior to stroke glomus	0	0	0	0	1
	79	1	1	1	0	0	3	0	1	4	0	0	0	1	1	1	2018-08-18	41.8	4	1	3	0	#NULL!	1	2018-10-17	60	387	201	3.2	<7	0	0	0	9	9	0	0	0	0	0	0	0	0	in remission (remote breast)	0	0	0	0	1
	58	1	2	1	1	0	3	0	1	5	0	0	0	1	0	0	2017-06-29	41	3.73	0	3	0	#NULL!	0	2018-04-11	280	473	118	2.5	<7	0	0	0	9	9	0	0	0	0	0	0	0	0	0	0	0	0	0	16
	37	0	1	0	0	0	3	0	1	9	1	1	1	0	1	0	2018-01-01	40	4.2	0	2	1	#NULL!	1	2018-06-04	150	3427	377	6	32	1	4	1	9	9	1	0	1	1	0	0	0	0	0	0	0	1	170	11
	81	1	2	1	1	0	3	0	1	3	0	0	0	1	0	0	2017-04-11	39	4	0	2	0	#NULL!	0	2017-05-02	21	2155	629	7.7	74	1	4	1	1	1	0	0	0	0	0	0	0	0	0	0	0	0	0	18
	79	1	1	1	0	0	2	1	1	4	0	0	0	0	1	0	2017-12-04	39	4.87	2	2	0	#NULL!	0	2018-01-11	38	787	852	5.5	<7	1	1	0	1	1	0	0	0	0	0	0	0	0	0	0	0	0	0	11
	75	1	2	1	0	0	3	0	1	4	0	0	0	1	0	0	2018-05-11	38	3.9	0	2	0	#NULL!	1	2018-05-31	20	7140	494	22.6	33	1	4	1	9	9	1	0	1	1	0	0	0	0	0	0	0	0	0	6
	62	1	1	1	0	0	2	1	1	5	0	0	0	1	1	0	2018-03-13	38	4.3	1	2	0	#NULL!	0	2018-10-08	209	278	251	3.8	<7	0	0	0	0	0	0	0	0	0	1	327	0	0	0	1	195	0	0	8
	72	0	1	1	0	0	2	1	0	#NULL!	0	0	0	1	1	1	2018-12-22	37	3.8	1	2	0	#NULL!	0	2019-01-08	17	431	136	2.5	<7	0	0	0	9	9	0	0	0	0	0	0	0	0	0	0	0	0	0	5
	80	1	1	1	0	0	2	1	1	#NULL!	0	0	0	0	1	0	2019-05-09	36.22	3.53	1	2	#NULL!	#NULL!	0	2019-05-28	19	1462	689	8.19999	<7	1	3	1	1	3	0	0	0	0	0	0	0	0	0	0	0	0	0	1
	68	1	2	1	1	1	3	0	0	#NULL!	0	0	0	0	0	0	2019-01-15	36.07		1	2	#NULL!	#NULL!	0	2019-02-27	43	630	577	10.4	<7	1	3	1	1	2	0	0	0	0	0	0	0	0	0	0	0	0	0	4
	86	1	1	1	0	0	3	0	1	4	0	0	0	1	0	0	2018-04-20	36	2.9	0	2	0	#NULL!	0	2018-05-01	11	4029	472	7.1	11	1	4	1	9	9	1	0	1	1	0	0	1	1	prior to stroke (breast)	0	0	0	0	7
	35	1	2	0	0	0	1	1	1	8	1	1	15	1	0	0	2017-05-12	36	2.7	0	2	1	#NULL!	0	2017-05-15	3	282	177	3.9	<7	0	0	0	9	9	0	0	0	0	0	0	0	0	0	0	0	0	0	17
	76	0	2	1	1	0	3	0	1	#NULL!	0	0	0	0	0	0	2018-12-25	35	3.91	1	2	0	#NULL!	0	2019-02-13	50	1169	875	2.6	15	1	3	1	1	2	0	0	0	0	0	0	0	0	0	0	0	0	0	3
	66	1	1	0	0	0	3	0	1	5	1	1	4	1	1	0	2017-09-22	35	3.28	0	2	1	#NULL!	1	2017-09-27	5	318	215	4.5	<7	0	0	0	9	9	0	0	0	0	0	0	0	0	0	0	0	0	0	13
	65	0	1	1	0	0	2	1	1	5	0	0	0	0	1	0	2018-05-11	35	3.66	0	2	0	#NULL!	0	2018-05-24	13	370	192	2.6	<7	0	0	0	9	9	0	0	0	0	0	0	0	0	0	0	0	0	0	6
	59	0	2	1	0	0	3	0	1	6	0	0	0	0	0	0	2018-04-05	35	4.7	1	2	0	#NULL!	0	2018-05-15	40	1164	230	4.40000	<7	1	1	0	9	9	0	0	0	0	0	0	0	0	0	0	0	0	0	6
	42	1	2	0	0	0	3	0	1	#NULL!	0	0	0	1	0	0	2019-04-02	35	3.4	1	2	1	#NULL!	0	2019-04-18	16	1644	240	2.9	31	1	2	1	9	9	0	0	0	0	0	0	0	0	0	0	0	0	0	1
	47	1	2	1	0	0	3	0	0	#NULL!	0	0	0	0	0	0	2018-12-12	34	4.13	0	2	0	#NULL!	0	2019-01-29	48	1188	283	<2.0	<7	1	1	0	1	1	0	0	0	0	0	0	0	0	0	0	0	0	0	7
	71	1	1	1	0	0	2	1	1	#NULL!	0	0	0	1	1	0	2019-03-13		4	2	2	1	#NULL!	0	2019-05-15	63	671	344	4.40000	<7	1	2	1	9	9	0	0	0	0	0	0	0	0	0	0	0	0	0	2
	70	0	1	1	1	0	2	1	1	3	0	0	0	1	1	1	2017-09-30		4.599	2	2	1	#NULL!	0	2017-10-16	17	402	185	4	7	1	1	0	0	0	0	0	0	0	0	0	0	0	0	0	0	0	0	13
	73	1	1	1	0	0	2	1	1	4	0	0	0	1	0	0	2017-12-16	nl	3.5	1	1	0	#NULL!	0	2018-01-30	45	1321	493	7.6	<7	1	3	1	9	9	1	0	1	4	0	0	0	0	0	0	0	0	0	10
	67	0	1	0	1	0	3	0	1	#NULL!	0	0	0	0	0	0	2018-11-29	34	4	1	1	0	#NULL!	0	2018-12-12	13	462	195	3.1	<7	0	0	0	9	9	0	0	0	0	0	0	0	0	0	0	0	0	0	1
	59	0	5	1	0	1	2	1	1	5	0	0	0	0	0	1	#NULL!	33	3.6	#NULL!	1	#NULL!	#NULL!	1	2018-09-12	485	1437	570	5	<7	1	2	1	1	4	1	0	1	1	0	0	1	1	487 (multiple myeloma)	1	540	0	0	18
	70	1	1	1	0	0	3	0	1	4	0	0	0	1	0	0	2018-04-01	32.89	nl	0	1	1	#NULL!	0	2018-06-01	60	<220	514	3.6	<7	1	1	0	0	0	0	0	0	0	0	0	0	0	0	0	0	0	0	7
	77	1	1	1	0	1	1	1	1	#NULL!	0	0	0	0	1	0	2019-01-17	32.799999999999997		0	1	1	#NULL!	0	2019-03-27	69	403	204	44.4	<7	1	1	0	9	9	0	0	0	0	0	0	0	0	0	0	0	0	0	2
	69	1	1	1	0	1	2	1	1	#NULL!	0	0	0	1	0	0	2018-12-06	32.4	4.3	0	1	#NULL!	#NULL!	0	2019-03-26	110	686	387	3.3	>150	1	3	1	1	3	0	0	0	0	0	0	0	0	0	0	0	0	0	5
	35	1	2	0	0	0	3	0	1	9	0	0	0	1	0	0	2017-11-04	32	3.34	0	1	0	#NULL!	0	2017-11-21	17	2412	285	7.5	<7	1	2	1	1	1	1	0	1	4	0	0	0	0	0	0	0	0	0	12
	28	0	1	0	0	0	3	0	1	10	1	1	0	1	0	0	2017-12-24	32	4.47	0	1	0	#NULL!	0	2018-04-25	122	232	118	2.7	<7	0	0	0	9	9	0	0	0	0	0	0	0	0	0	0	0	0	0	10
	55	1	1	0	0	0	3	0	1	#NULL!	1	0	0	0	0	0	2017-06-13	31.5	4	1	1	0	#NULL!	1	2019-05-30	716	972	410	5.9	15	1	4	1	9	9	0	0	0	0	0	0	0	0	0	0	0	0	0	24
	75	0	1	1	0	0	2	1	1	4	0	0	0	1	1	0	2018-08-23	31	nl	0	1	0	#NULL!	1	2018-10-10	47	4063	448	8.80000	12	1	4	1	1	4	1	0	1	1	0	0	0	0	0	0	0	0	0	3
	40	1	2	0	0	0	3	0	1	8	1	1	#NULL!	1	0	1	2018-09-11	31		#NULL!	1	0	#NULL!	1	2018-10-29	48	<220	101	<2.0	<7	0	0	0	9	9	0	0	0	0	0	0	0	0	0	0	0	0	0	2
	20	0	1	0	0	0	3	0	1	10	0	0	0	0	1	0	2018-10-09	31	2.430	0	1	0	#NULL!	1	2018-11-15	36	<220	127	3.2	<7	0	0	0	9	9	0	0	0	0	0	0	0	0	0	0	0	0	0	1
	59	1	2	1	1	0	1	1	0	#NULL!	0	0	0	0	1	0	2019-01-04	30.97		0	1	0	#NULL!	0	2019-03-26	81	528	217	<2.0	<7	0	0	0	9	9	0	0	0	0	0	0	0	0	0	0	0	0	0	6
	63	1	2	1	0	0	3	0	1	5	0	0	0	0	0	0	2017-10-01	30.5	4.900	2	1	0	#NULL!	0	2017-11-08	30	769	190	3.3	<7	1	1	0	1	2	1	0	1	3	1	#NULL!	0	0	0	0	0	0	0	8
	83	1	1	1	0	0	3	0	1	4	1	1	12	1	0	0	2017-10-22	30	nl	0	1	0	#NULL!	0	2017-12-18	56	923	346	6.1	<7	1	3	1	9	9	0	0	0	0	0	0	0	0	418	0	0	0	0	13
	80	0	1	1	0	0	3	0	0	3	0	0	0	1	0	0	2018-01-03	30	3.7	1	1	0	#NULL!	0	2018-01-29	26	773	387	3.5	<7	1	1	0	1	1	0	0	0	0	0	0	0	0	0	0	0	0	0	10
	65	1	2	1	1	0	3	0	1	4	0	0	0	1	0	0	2017-11-22	30	nl	0	1	0	#NULL!	0	2017-12-08	16	677	164	3.4	<7	1	1	0	1	1	0	0	0	0	0	0	0	0	0	0	0	0	0	12
	52	0	2	1	0	0	3	0	1	6	0	0	0	1	0	0	2018-02-04	30	nl	1	1	0	#NULL!	0	2018-03-27	53	377	209	4.90000	<7	0	0	0	9	9	0	0	0	0	0	0	0	0	0	0	0	0	0	9
	60	0	2	1	1	0	2	1	1	4	0	0	0	1	0	0	2017-06-30	29.96	nl	0	1	0	#NULL!	0	2017-08-15	45	299	185	3.1	<7	0	0	0	9	9	0	0	0	0	0	0	0	0	0	0	0	0	0	16
	90	1	2	1	1	0	2	1	1	#NULL!	0	0	0	1	0	0	2019-06-03	29.7	3.3	1	1	0	#NULL!	0	2019-07-11	38	5363	363	22.3	11	1	4	1	9	9	1	0	1	1	0	0	0	0	0	0	0	0	0	1
	65	0	3	1	1	0	2	1	1	4	0	0	0	0	1	0	2018-05-01	29.5	3.6	0	1	0	#NULL!	0	2018-05-23	23	594	257	4.8	<7	1	1	0	9	9	0	0	0	0	0	0	0	0	0	0	0	0	0	6
	76	1	1	1	0	1	3	0	0	#NULL!	0	0	0	1	0	1	2018-09-19	29	3.7	1	1	0	#NULL!	0	2019-03-20	182	367	288	2.20000	<7	0	0	0	9	9	0	0	0	0	1	188	0	0	0	0	0	0	0	8
	55	1	2	1	0	0	3	0	1	6	0	0	0	1	0	0	2018-02-06	29	4.26	0	1	1	#NULL!	1	2018-02-20	14	<220	232	8.6	<7	1	1	0	0	0	0	0	0	0	0	0	0	0	0	0	0	0	0	8
	37	0	1	1	1	0	3	0	1	#NULL!	1	1	0	0	1	0	2019-04-09	29	3.39	0	1	0	#NULL!	0	2019-04-26	17	588	162	6.7	<7	1	2	1	0	0	0	0	0	0	0	0	0	0	0	0	0	0	0	3
	80	0	1	1	0	0	2	1	0	3	0	0	0	0	0	0	2017-12-18			1	1	0	#NULL!	0	2018-08-06	229	578	306	9.3	<7	1	3	1	0	0	1	0	1	1	0	0	1	1	365	0	0	0	0	11
	83	1	1	1	0	0	2	1	1	4	0	0	0	0	1	0	2017-11-03		4.2	1	1	0	#NULL!	0	2018-01-31	87	848	3.9	3.6	<7	1	2	1	9	9	1	0	1	1	0	0	0	0	0	0	0	0	0	11
	80	0	2	1	1	0	2	1	1	3	0	0	0	1	1	0	2017-06-03		4.400	1	1	0	#NULL!	1	2017-11-06	156	1881	357	4.5	<7	1	2	1	1	3	1	0	1	1	0	0	0	0	0	0	0	0	0	16
	54	1	2	0	0	0	3	0	1	7	0	0	0	1	0	0	2017-05-31		4.2	1	1	0	#NULL!	0	2017-09-08	100	739	239	5.09999	<7	1	1	0	0	0	0	0	0	0	0	0	0	0	prior to stroke	0	0	0	0	17
	79	0	1	1	0	0	3	0	1	#NULL!	1	1	0	1	1	0	2017-08-24		3.3	1	1	1	#NULL!	0	2018-06-01	281	700	342	3.4	<7	1	2	1	1	2	0	0	0	0	1	554	0	0	0	0	0	0	0	14
	75	1	2	1	1	0	2	1	1	#NULL!	0	0	0	0	1	0	2019-02-25			1	1	0	#NULL!	#NULL!	2019-06-04	99	1762	591	24.4	15	1	4	1	9	9	0	0	0	0	0	0	0	0	0	0	0	0	0	3
	71	0	1	1	0	0	2	1	1	4	0	0	0	0	1	0	2018-04-16		4.3	1	1	0	#NULL!	0	2018-05-03	17	665	245	3.8	<7	1	1	0	9	9	0	0	0	0	0	0	0	0	0	0	191	0	0	7
	64	0	3	1	1	0	3	0	1	4	0	0	0	1	0	0	2018-01-09		4.2	1	1	0	#NULL!	0	2018-06-01	151	<220	188	3	<7	0	0	0	0	0	0	0	0	0	0	0	0	0	0	0	0	0	0	11
	63	0	1	1	0	0	2	1	1	5	0	0	0	1	1	1	2017-10-30		4.099	1	1	1	#NULL!	1	2018-09-11	312	825	186	4.5	<7	1	1	0	9	9	0	0	0	0	0	0	0	0	0	0	0	0	0	13
	61	0	3	0	0	1	3	0	1	5	0	0	0	0	1	0	2018-03-04		4.400	1	1	0	#NULL!	0	2018-04-11	37	451	155	3.5	<7	0	0	0	9	9	0	0	0	0	0	0	0	0	0	0	0	0	0	8
	58	1	1	1	0	0	2	1	1	6	1	0	0	1	1	0	2018-04-25		4.6	1	1	0	#NULL!	1	2018-10-04	160	273	217	4.1	<7	0	0	0	9	9	0	0	0	0	0	0	0	0	0	0	0	0	0	7
	48	0	2	1	1	0	2	1	1	6	0	0	0	0	0	0	2018-09-11		4.5	1	1	0	#NULL!	1	2018-10-11	30	282	156	3.2	<7	0	0	0	9	9	0	0	0	0	0	0	0	0	0	0	0	0	0	2
	82	1	2	1	0	0	3	0	1	4	0	0	0	0	1	0	2017-04-01	nl	nl	0	0	0	#NULL!	0	2017-07-14	90	1938	349	6.6	<7	1	3	1	9	9	1	0	1	1	1	315	1	1	240 (colon)	0	0	1	258	23
	88	0	2	1	1	0	3	0	1	3	0	0	0	1	0	0	2017-11-28	nl	nl	0	0	0	#NULL!	0	2017-12-28	30	4082	663	56.4	>150	1	4	1	1	2	1	0	1	4	0	0	1	1	"in remission" at time of stroke, prostate	0	0	0	0	11
	78	1	1	1	0	0	3	0	0	3	1	0	0	1	1	0	2017-11-20	nl	nl	0	0	0	#NULL!	0	2018-01-05	46	692	497	12.7	>150	1	4	1	9	9	1	0	1	1	0	0	0	0	0	0	0	0	0	11
	73	1	1	1	0	0	3	0	1	4	0	0	0	0	1	0	2017-09-07	nl	nl	0	0	0	#NULL!	0	2017-09-08	1	433	#NULL!	>60	34	1	3	1	9	9	1	0	1	1	0	0	0	0	0	0	0	0	0	14
	84	0	1	1	1	0	3	0	1	3	0	0	0	0	1	1	2017-12-07	nl	nl	0	0	0	#NULL!	0	2018-02-01	45	1154	338	4.59999	<7	1	2	1	9	9	0	0	0	0	0	0	0	0	0	0	0	0	0	10
	75	0	1	1	1	1	2	1	1	3	0	0	0	0	1	1	2018-05-03	nl	nl	0	0	1	#NULL!	0	2018-05-15	12	316	248	2.7	<7	0	0	0	9	9	0	0	0	0	0	0	0	0	0	0	0	0	0	6
	70	1	1	1	0	0	2	1	1	4	1	1	8	1	1	0	2017-07-09	nl	nl	0	0	0	#NULL!	0	2017-09-14	65	<220	215	3.5	<7	0	0	0	9	9	0	0	0	0	0	0	0	0	0	0	0	0	0	15
	69	1	1	1	0	0	2	1	1	4	0	0	0	0	1	0	2017-03-12	nl	nl	0	0	0	#NULL!	0	2017-08-23	160	1806	213	5	<7	1	1	0	9	9	0	0	0	0	0	0	0	0	0	0	0	0	0	20
	67	0	1	1	1	0	3	0	1	4	1	1	30	1	0	0	2017-10-01	nl	nl	0	0	0	#NULL!	0	2017-12-14	73	245	236	4	<7	0	0	0	9	9	0	0	0	0	0	0	0	0	0	0	0	0	0	12
	67	0	2	0	0	0	1	1	1	5	0	0	0	1	0	0	2018-01-26	nl	3.6	0	0	1	#NULL!	0	2018-02-13	18	488	346	6	<7	1	2	1	1	1	0	0	0	0	0	0	0	0	0	0	0	0	0	10
	62	1	2	1	0	0	3	0	1	5	0	0	0	0	1	0	2017-07-28	nl	nl	0	0	0	#NULL!	0	2017-10-26	90	611	221	3.4	<7	1	1	0	9	9	0	0	0	0	0	0	0	0	0	0	0	0	0	15
	59	1	2	1	0	1	3	0	1	5	0	0	0	1	0	0	2017-12-23	nl	2.9	0	0	0	#NULL!	0	2018-03-29	72	444	153	5.2	<7	0	0	0	9	9	0	0	0	0	0	0	0	0	0	0	0	0	0	11
	52	0	2	1	0	0	3	0	1	6	0	0	0	1	0	0	2018-05-13	nl	3.2	0	0	0	#NULL!	0	2018-05-29	16	255	221	10.1	<7	1	1	0	0	0	0	0	0	0	0	0	0	0	0	0	0	0	0	6
	45	1	2	1	0	0	2	1	1	7	1	0	0	1	0	0	2018-03-18	nl	3.7	0	0	0	#NULL!	0	2018-04-04	17	<220	255	4.7	<7	0	0	0	9	9	0	0	0	0	0	0	0	0	0	0	0	0	0	8
	39	1	1	0	0	0	2	1	1	9	1	1	30	1	0	0	2018-02-26	nl	3.4	0	0	0	#NULL!	0	2018-04-09	42	389	280	4.8	<7	0	0	0	9	9	0	0	0	0	0	0	0	0	0	0	0	0	0	9
	34	1	1	0	0	0	3	0	1	8	1	1	0	1	0	0	2018-04-11	nl	nl	0	0	1	#NULL!	0	2018-04-16	5	794	169	3.3	<7	0	0	0	9	9	0	0	0	0	0	0	0	0	0	0	0	0	0	7
	32	1	1	0	0	0	3	0	1	9	1	1	15	1	0	0	2017-10-01	nl	nl	0	0	1	#NULL!	0	2018-03-29	178	380	264	3.2	<7	0	0	0	0	0	0	0	0	0	0	0	0	0	0	0	0	0	0	12
	32	1	2	0	0	1	3	0	1	8	1	1	30	1	0	0	2018-03-14	nl	nl	0	0	1	#NULL!	0	2018-04-25	42	1105	169	5	<7	1	1	0	1	1	0	0	0	0	0	0	0	0	0	0	0	0	0	7
	59	0	2	1	1	0	2	1	1	5	0	0	0	1	1	0	2017-09-07	ND	2.4	0	0	0	#NULL!	1	2017-10-05	28	1027	206	5.8	<7	1	2	1	1	1	1	0	1	1	0	0	1	1	No cancer at time of stroke, prostate	0	0	0	0	13
	17	0	2	0	0	0	3	0	1	#NULL!	0	0	0	1	0	0	2019-01-31	8.2100000000000009	2.27	0	0	1	#NULL!	0	2019-03-21	49	661	180	<2.0	<7	1	1	0	1	1	0	0	0	0	0	0	0	0	0	0	0	0	0	3
	34	0	2	0	0	0	3	0	1	9	0	0	0	0	0	0	2018-05-09	28.8	3.8	0	0	1	#NULL!	1	2018-09-04	115	285	141	5.09999	7	1	1	0	9	9	0	0	0	0	0	0	0	0	0	0	0	0	0	6
	69	0	1	1	0	1	2	1	1	#NULL!	1	1	12	1	1	1	2018-12-14	28.63	4	1	0	#NULL!	#NULL!	0	2019-01-31	48	589	334	2.7	<7	1	2	1	1	1	0	0	0	0	0	0	0	0	0	0	0	0	0	4
	74	1	2	1	0	0	2	1	0	#NULL!	0	0	0	0	0	1	2018-11-02	28.4	4.8	0	0	0	#NULL!	0	2019-01-09	68	1213	278	10.1999	8	1	3	1	1	1	0	0	0	0	0	0	0	0	0	0	0	0	0	5
	81	1	1	1	0	1	2	1	0	#NULL!	0	0	0	0	1	0	2018-10-13	27.17	4.21	0	0	0	#NULL!	0	2018-11-21	39	656	313	2.7	<7	1	2	1	1	1	0	0	0	0	0	0	0	0	0	0	0	0	0	10
	65	1	1	1	1	0	3	0	1	4	0	1	0	0	1	0	2017-05-21	27	3.2	0	0	1	#NULL!	1	2017-08-18	87	606	298	6.7	<7	1	3	1	0	0	1	0	1	4	0	0	0	0	0	1	247300	0	0	17
	64	1	2	1	0	0	3	0	0	4	0	0	0	1	0	0	2017-08-21	26.6	2.8	0	0	1	#NULL!	1	2017-09-05	15	292	224	4.8	<7	0	0	0	9	9	0	0	0	0	0	0	0	0	0	0	0	0	0	14
	73	0	1	0	0	0	2	1	1	5	1	1	4	0	1	1	2018-03-04	26	3.94	0	0	1	#NULL!	1	2018-04-19	46	549	142	3.6	<7	0	0	0	1	1	0	0	0	0	0	0	0	0	0	0	0	0	0	8
	59	0	4	0	0	1	3	0	1	#NULL!	0	0	0	1	0	1	2019-01-03	26	4.2	0	0	0	#NULL!	0	2019-04-16	103	470	101	<2.0	<7	0	0	0	9	9	0	0	0	0	0	0	0	0	0	0	0	0	0	4
	47	0	2	1	0	0	2	1	1	7	0	0	0	1	0	0	2018-01-26	26	3.03	0	0	0	#NULL!	0	2018-03-12	45	<220	222	2.5	<7	0	0	0	9	9	0	0	0	0	0	0	0	0	0	0	0	0	0	10
	68	1	2	1	0	0	3	0	1	#NULL!	1	0	0	1	1	0	2016-10-24	25.9	4.349	1	0	0	#NULL!	0	2017-11-07	379	1489	227	4.40000	<7	1	1	0	9	9	1	0	1	1	0	0	0	0	0	1	346	0	0	32
	80	1	2	1	0	0	3	0	0	3	0	0	0	1	0	0	2018-02-16	25	3.03	0	0	0	#NULL!	0	2018-03-12	24	1038	241	3.2	<7	1	1	0	1	1	0	0	0	0	0	0	0	0	0	0	0	0	0	8
	73	0	1	1	1	1	3	0	1	#NULL!	0	0	0	0	1	#NULL!	2018-03-01	25		#NULL!	0	#NULL!	#NULL!	0	2019-02-19	355	1497	284	9.4	>150	1	3	1	1	2	0	0	0	0	0	0	0	0	0	0	0	0	0	14
	83	1	3	0	1	0	3	0	1	#NULL!	0	0	0	0	0	0	2018-12-10	24	3.5	0	0	0	#NULL!	0	2019-05-07	148	291	121	<2.0	<7	0	0	0	9	9	0	0	0	0	0	0	0	0	0	0	0	0	0	5
	71	0	2	1	0	0	2	1	1	4	0	0	0	1	0	0	2017-11-21	24	3	0	0	0	#NULL!	0	2018-01-29	69	558	215	4.5	36	1	1	0	9	9	0	0	0	0	0	0	0	0	0	0	0	0	0	12
	71	1	1	0	1	0	3	0	1	4	0	0	0	1	1	1	2018-10-15	24		#NULL!	0	#NULL!	#NULL!	0	#NULL!	10	268	159	<2.0	<7	0	0	0	9	9	0	0	0	0	0	0	0	0	0	1	101	0	0	1
	68	1	1	0	0	0	3	0	1	6	1	1	1	0	1	0	2017-08-16	24	3.6	2	0	0	#NULL!	0	2017-09-25	39	<220	283	3.8	<7	0	0	0	9	9	0	0	0	0	0	0	0	0	0	0	0	0	0	14
	56	1	2	1	0	0	1	1	1	5	0	0	0	0	1	0	2017-06-17	24	nl	0	0	0	#NULL!	0	2017-07-25	38	423	170	5.2	<7	0	0	0	9	9	0	0	0	0	0	0	0	0	0	0	0	0	0	16
	59	0	1	1	0	0	2	1	1	#NULL!	0	0	0	0	1	0	2019-02-27	23.9		1	0	#NULL!	#NULL!	0	2019-03-21	22	444	131	<2.0	<7	0	0	0	9	9	0	0	0	0	1	60	0	0	0	0	0	0	0	3
	71	0	2	1	0	0	2	1	0	#NULL!	0	0	0	1	1	0	2018-12-22	23.3	4.7	1	0	0	#NULL!	0	2019-02-14	54	<220	151	3.4	<7	0	0	0	9	9	0	0	0	0	1	135	0	0	0	0	0	0	0	3
	95	1	1	1	0	0	3	0	1	4	0	0	0	1	0	0	2017-06-20	23	2.1	0	0	0	#NULL!	0	2017-08-11	51	6109	582	15.1	11	1	4	1	9	9	1	0	1	1	0	0	0	0	0	0	0	1	56	16
	71	1	1	1	0	0	3	0	1	#NULL!	0	0	0	0	1	0	2017-02-07	22.2	5.099	0	0	1	#NULL!	0	2019-07-18	891	269	222	<2.0	<7	0	0	0	9	9	0	0	0	0	0	0	0	0	0	0	0	0	0	28
	61	0	1	1	0	0	3	0	1	#NULL!	0	0	0	1	1	0	2017-12-21	22.1	4.67	0	0	1	#NULL!	0	2018-06-12	173	<220	317	3.7	<7	1	1	0	0	0	0	0	0	0	0	0	0	0	0	0	0	0	0	19
	58	0	1	1	0	0	1	1	1	#NULL!	1	1	0	0	1	1	2019-05-06	22	3.9	0	0	#NULL!	#NULL!	0	2019-06-12	37	258	156	<2.0	<7	0	0	0	9	9	0	0	0	0	0	0	0	0	0	0	0	0	0	1
	56	1	1	0	0	0	2	1	1	#NULL!	0	0	0	1	0	0	2018-07-03	22	3.8	0	0	0	#NULL!	0	2018-11-13	133	331	186	2.29999	<7	0	0	0	9	9	0	0	0	0	0	0	0	0	0	0	0	0	0	6
	53	0	2	0	0	0	3	0	1	7	0	0	0	1	0	0	2017-09-04	21.8	nl	0	0	0	#NULL!	0	2017-09-08	4	3378	518	12.1	>150	1	4	1	9	9	1	0	1	1	0	0	0	0	0	0	0	0	0	14
	65	1	1	1	0	0	3	0	1	5	0	0	0	1	0	0	2017-08-27	21	2.9	0	0	0	#NULL!	0	2017-09-29	32	625	338	6.9	<7	1	3	1	9	9	1	0	1	1	0	0	1	1	simultaneously Pvera	0	0	0	0	14
	58	0	1	1	0	0	2	1	1	6	0	0	0	1	1	0	2018-08-05	21	2.9	0	0	1	#NULL!	1	2018-11-01	88	618	233	2.4	<7	1	1	0	9	9	0	0	0	0	1	270	0	0	0	0	0	0	0	3
	44	1	2	1	1	0	3	0	1	#NULL!	0	0	0	0	1	0	2018-12-20	21	3.52	0	0	0	#NULL!	0	2019-03-22	92	809	369	12.6	<7	1	3	1	1	3	0	0	0	0	0	0	0	0	0	0	0	0	0	7
	38	1	2	0	0	0	3	0	1	#NULL!	1	0	0	0	0	0	2016-10-19	21	2.37	0	0	1	#NULL!	0	2018-12-04	776	<220	159	2.1	<7	0	0	0	9	9	0	0	0	0	0	0	0	0	0	0	0	0	0	33
	68	0	2	1	0	1	2	1	1	4	0	0	0	1	0	0	2018-03-11	20	nl	0	0	0	#NULL!	0	2018-04-17	37	501	244	4.09999	<7	0	0	0	9	9	0	0	0	0	0	0	0	0	0	0	0	0	0	8
	32	0	3	0	0	0	3	0	1	9	1	1	0	1	1	0	2018-02-06	20	3.08	0	0	0	#NULL!	0	2018-02-16	10	<220	126	4.5	<7	0	0	0	9	9	0	0	0	0	0	0	0	0	0	0	0	0	0	8
	64	0	5	1	1	0	3	0	1	#NULL!	0	0	0	0	1	1	2018-04-01	19.3		#NULL!	0	0	#NULL!	0	2019-05-07	401	1218	1001	>60	23	1	4	1	9	9	0	0	0	0	0	0	0	0	0	0	0	0	0	12
	65	1	2	1	0	0	3	0	1	5	0	0	0	1	1	0	2017-06-13	19	3.14	0	0	0	#NULL!	0	2017-07-27	43	1896	273	6.8	<7	1	2	1	9	9	1	0	1	1	0	0	0	0	0	0	0	0	0	16
	85	0	2	1	0	0	3	0	1	#NULL!	0	0	0	1	0	0	2019-01-02	19		0	0	0	#NULL!	0	2019-03-06	63	264	128	<2.0	<7	0	0	0	9	9	0	0	0	0	0	0	0	0	0	0	0	0	0	4
	72	1	2	1	0	1	2	1	0	2	1	1	0	0	1	0	2016-06-16	19		1	0	1	#NULL!	1	2018-09-11	815	1612	237	6.8	12	1	3	1	1	1	0	0	0	0	0	0	0	0	0	0	0	0	0	30
	62	1	2	1	1	0	3	0	1	4	0	0	0	1	0	0	2017-10-06	19	3.26	0	0	0	#NULL!	0	2017-12-06	60	670	165	3.9	<7	1	1	0	9	9	0	0	0	0	0	0	0	0	0	0	0	0	0	13
	62	1	2	1	1	1	3	0	1	3	0	0	0	1	0	1	2017-10-01	19	3.26	0	0	0	#NULL!	0	2017-12-06	60	670	165	3.9	<7	1	1	0	1	2	0	0	0	0	0	0	0	0	0	0	0	0	0	6
	61	0	1	0	0	0	3	0	1	#NULL!	0	0	0	1	0	1	2019-04-14	19	3.5	0	0	1	#NULL!	0	2019-05-23	39	670	249	2.29999	<7	1	1	0	9	9	0	0	0	0	0	0	0	0	0	0	0	0	0	1
	38	1	1	0	0	0	2	1	1	9	0	0	0	0	0	0	#NULL!	18.8	3.5	0	0	1	#NULL!	1	2018-11-13	43	303	230	4.40000	<7	0	0	0	9	9	0	0	0	0	0	0	0	0	0	0	0	0	0	1
	66	1	1	1	0	0	2	1	1	5	1	1	4	1	0	0	2017-07-18	18	nl	0	0	0	#NULL!	0	2017-09-08	51	261	291	3.5	<7	0	0	0	0	0	0	0	0	0	0	0	0	0	0	0	0	0	0	15
	56	1	1	1	0	0	3	0	0	5	1	0	0	1	1	0	2018-02-01	18	3	0	0	1	#NULL!	0	2018-05-31	90	475	188	5	<7	0	0	0	0	0	0	0	0	0	0	0	0	0	0	0	0	0	0	9
	61	1	2	1	1	0	2	1	1	4	0	0	0	0	0	0	2018-02-23	17	3.8	0	0	0	#NULL!	1	2018-04-20	57	682	256	6.1	<7	1	2	1	1	3	1	0	1	Lovenox	0	0	1	1	on chemo	0	0	0	0	7
	64	1	2	1	1	0	3	0	1	4	1	1	2	1	0	0	2017-12-20	17	nl	0	0	0	#NULL!	0	2017-01-30	40	449	226	3.4	<7	0	0	0	9	9	0	0	0	0	0	0	0	0	0	0	0	0	0	10
	58	1	2	0	0	0	2	1	0	#NULL!	0	0	0	1	0	0	2019-02-04	16.600000000000001	2.5	0	0	0	#NULL!	0	2019-04-18	73	<220	133	<2.0	<7	0	0	0	9	9	0	0	0	0	0	0	0	0	0	0	0	0	0	3
	78	1	1	1	0	0	2	1	0	3	0	0	0	1	0	0	2018-06-25	15	4.059	0	0	0	#NULL!	1	2018-10-16	111	958	658	42	93	1	4	1	1	2	0	0	0	0	0	0	0	0	0	0	0	0	0	5
	71	0	1	1	1	0	2	1	0	2	0	0	0	0	0	0	2017-07-29	14.5	3.57	0	0	0	#NULL!	0	2017-08-22	23	420	229	2.9	<7	0	0	0	9	9	0	0	0	0	0	0	0	0	0	0	0	0	0	16
	44	0	2	1	0	1	3	0	1	#NULL!	0	0	0	0	0	0	2019-02-06	14.34	3.5	0	0	0	#NULL!	0	2019-04-29	82	4158	258	6.2	19	1	3	1	1	2	0	0	0	0	0	0	0	0	0	0	0	0	0	5
	18	1	2	0	0	0	3	0	0	#NULL!	1	0	8	0	0	0	2018-11-28	14.2	1.54	0	0	1	#NULL!	0	2018-12-13	15	1290	142	3.5	<7	1	1	0	1	1	0	0	0	0	0	0	0	0	0	0	0	0	0	6
	69	1	2	1	0	0	3	0	0	2	0	0	0	0	0	1	2017-12-01		2.9	0	0	0	#NULL!	0	2018-02-28	60	847	313	3.9	<7	1	2	1	1	4	1	0	1	1	0	0	0	0	0	0	0	1	159	10
	65	0	1	1	0	0	2	1	0	4	0	0	0	1	0	0	2018-08-06		4	0	0	0	#NULL!	1	2018-08-28	23	893	534	9.69999	<7	1	3	1	1	3	1	0	1	2	1	43	1	1	prior to stroke AML	0	0	0	0	3
	83	1	2	1	0	0	3	0	1	4	0	0	0	1	1	0	2017-05-21		2.9	0	0	0	#NULL!	0	2017-06-22	31	904	454	6.4	<7	1	3	1	9	9	1	0	1	1	1	667	1	1	confirmed after stroke renal	0	0	0	0	17
	83	1	1	1	0	0	2	1	1	4	1	0	4	1	1	1	2017-08-08		3.8	0	0	0	#NULL!	0	2017-08-29	21	1022	587	18.3	36	1	4	1	1	2	1	0	1	1	0	0	0	0	0	0	0	0	0	15
	71	1	2	1	1	1	2	1	1	2	0	0	0	1	0	1	2017-10-02		3.97	0	0	0	#NULL!	0	2018-03-15	160	2325	299	5.09999	9	1	3	1	9	9	1	0	1	1	0	0	0	0	0	0	0	0	0	12
	69	1	2	0	0	1	2	1	1	#NULL!	0	0	0	1	0	1	2019-03-29		3.51	0	0	0	#NULL!	0	2019-04-24	26	6235	343	15.3	110	1	4	1	9	9	1	0	1	1	0	0	0	0	0	0	0	0	0	3
	47	1	2	1	1	0	3	0	0	5	0	0	0	1	1	0	2017-08-07		3	0	0	0	#NULL!	0	2017-09-25	48	851	429	4.09999	<7	1	2	1	1	3	1	0	1	2	0	0	0	0	0	0	0	0	0	14
	67	1	2	1	1	0	3	0	0	4	0	0	0	1	1	1	2018-07-21		3.2	0	0	#NULL!	#NULL!	0	2018-09-18	58	405	273	10.4	<7	1	1	0	9	9	0	0	0	0	0	0	0	0	prior to stroke	0	0	0	0	4
	66	0	2	0	0	0	3	0	1	#NULL!	0	0	0	1	0	0	2018-11-26		3.7	0	0	1	#NULL!	0	2019-01-16	51	1941	234	5.9	<7	1	2	1	1	3	0	0	0	0	1	99	0	0	0	0	0	0	0	3
	87	1	2	1	0	0	2	1	1	4	0	0	0	1	0	0	2018-09-30		3.7	0	0	0	#NULL!	1	2018-10-23	24	528	275	2.1	<7	0	0	0	9	9	0	0	0	0	0	0	0	0	0	0	0	0	0	2
	83	1	2	1	0	0	3	0	1	4	0	0	0	1	0	0	2018-09-02		3.57	0	0	0	#NULL!	1	2018-09-24	22	1020	289	4.90000	<7	1	2	1	1	2	0	0	0	0	0	0	0	0	0	1	84	0	0	2
	79	0	1	1	1	1	2	1	1	#NULL!	0	0	0	1	0	1	2018-12-05		3.6	0	0	0	#NULL!	0	2019-02-28	85	<220	385	8.69999	10	1	3	1	9	9	0	0	0	0	0	0	0	0	0	0	0	0	0	3
	79	0	1	1	0	1	2	1	1	#NULL!	0	0	0	1	0	0	2018-09-04		3.3	0	0	0	#NULL!	0	2018-09-27	23	629	386	4.9	<7	1	2	1	1	2	0	0	0	0	0	0	0	0	0	0	0	0	0	8
	75	1	1	1	0	0	2	1	1	4	0	0	0	1	1	1	2018-03-01		3.9	0	0	0	#NULL!	0	2018-03-19	18	327	259	6.1	<7	1	1	0	9	9	0	0	0	0	0	0	0	0	0	0	0	0	0	8
	74	1	1	1	0	0	3	0	1	4	0	0	0	0	1	1	2017-07-01		3.87	0	0	1	#NULL!	0	2017-08-09	30	655	256	6	<7	1	2	1	1	0	0	0	0	0	0	0	0	0	0	0	0	0	0	16
	73	0	3	1	0	0	3	0	1	4	0	0	0	1	0	0	2017-11-19		3	0	0	0	#NULL!	0	2018-03-14	113	<220	221	7	<7	1	1	0	9	9	0	0	0	0	0	0	0	0	0	0	0	0	0	11
	71	1	1	0	0	0	3	0	1	#NULL!	1	1	0	1	0	0	2017-07-24		3.3	0	0	0	#NULL!	0	2019-01-17	542	230	224	2.4	<7	0	0	0	9	9	0	0	0	0	0	0	0	0	0	0	0	0	0	19
	69	0	2	1	1	0	3	0	1	#NULL!	0	0	0	0	0	1	2018-09-21		3.2	0	0	0	#NULL!	0	2018-11-28	68	453	505	2.5	<7	1	1	0	9	9	0	0	0	0	0	0	0	0	0	0	0	0	0	5
	69	0	1	1	0	0	3	0	1	#NULL!	0	0	0	0	0	0	2019-01-30		4.099	0	0	0	#NULL!	0	2019-02-19	20	272	259	<2.0	<7	0	0	0	9	9	0	0	0	0	0	0	0	0	0	0	0	0	0	2
	68	1	1	1	1	0	3	0	1	#NULL!	0	0	0	1	0	0	2018-04-01		3.9	#NULL!	0	#NULL!	#NULL!	0	2019-04-11	375	<220	231	2.7	<7	0	0	0	9	9	0	0	0	0	0	0	0	0	0	0	0	0	0	14
	67	1	2	1	0	0	2	1	1	5	0	0	0	1	0	0	2018-03-09		3.65	0	0	#NULL!	#NULL!	1	2018-09-25	196	989	272	6.9	<7	1	2	1	1	3	0	0	0	0	0	0	0	0	0	0	0	0	0	9
	67	0	1	1	0	0	3	0	1	#NULL!	0	0	0	1	0	0	2019-02-12			0	0	0	#NULL!	0	2019-05-01	78	501	207	2.7	<7	0	0	0	9	9	0	0	0	0	0	0	0	0	0	0	0	0	0	5
	67	1	2	0	0	0	1	1	0	4	0	0	0	0	1	0	2018-09-04		1.9	0	0	1	#NULL!	1	2018-11-06	62	3712	#NULL!	>60	36	1	4	1	9	9	0	0	0	0	0	0	0	0	0	0	0	0	0	1
	66	0	1	1	0	0	3	0	1	5	1	1	2	0	1	0	2017-08-26		3.3	0	0	1	#NULL!	0	2017-09-07	12	267	145	2.20000	<7	0	0	0	9	9	0	0	0	0	0	0	0	0	0	0	0	0	0	14
	64	0	1	1	1	1	2	1	0	#NULL!	0	0	0	0	1	1	2019-01-18		3.3	0	0	#NULL!	#NULL!	0	2019-03-20	61	337	166	<2.0	<7	0	0	0	9	9	0	0	0	0	0	0	0	0	0	0	0	0	0	3
	64	0	1	0	0	1	3	0	1	5	1	1	20	1	1	0	2018-01-30		3.8	0	0	0	#NULL!	0	2018-03-08	37	363	266	5	<7	0	0	0	9	9	0	0	0	0	0	0	0	0	0	0	0	0	0	10
	61	0	1	0	1	0	3	0	1	5	0	0	0	0	0	0	2018-03-09		4.400	0	0	0	#NULL!	0	2018-04-11	32	351	152	3.4	<7	0	0	0	9	9	0	0	0	0	0	0	0	0	0	0	0	0	0	8
	56	1	1	0	0	0	3	0	0	6	0	0	0	1	1	0	2018-01-28		3.3	0	0	0	#NULL!	0	2018-02-13	16	226	345	4	<7	1	1	0	0	0	0	0	0	0	0	0	0	0	0	0	0	0	0	9
	54	0	1	1	0	0	3	0	0	6	0	0	0	0	0	1	2018-09-16		3.5-4	0	0	#NULL!	#NULL!	1	2018-10-04	18	<220	106	3.4	<7	0	0	0	9	9	0	0	0	0	0	0	0	0	0	0	0	0	0	2
	53	0	1	1	0	0	1	1	1	5	0	0	0	0	1	0	2017-11-02		3.3	0	0	0	#NULL!	0	2018-02-02	90	<220	157	2.1	<7	0	0	0	9	9	0	0	0	0	0	0	0	0	0	0	0	0	0	11
	47	0	1	0	0	0	1	1	1	#NULL!	0	0	0	0	0	0	2017-12-01			3.5	0	#NULL!	#NULL!	0	2019-05-02	517	371	208	2	<7	0	0	0	9	9	0	0	0	0	0	0	0	0	0	0	0	0	0	17
	46	0	2	0	0	0	1	1	1	#NULL!	0	0	0	0	0	0	2019-04-16		2.9	0	0	0	#NULL!	0	2019-07-15	90	655	20	<2.0	<7	1	1	0	9	9	0	0	0	0	0	0	0	0	0	0	0	0	0	3
	45	1	2	1	1	0	3	0	1	#NULL!	0	0	0	0	0	0	2019-01-16		2.8	#NULL!	0	0	#NULL!	0	2019-02-25	40	1069	349	5.4	<7	1	2	1	1	3	0	0	0	0	0	0	0	0	0	0	0	0	0	5
	45	1	2	1	0	0	3	0	1	#NULL!	0	0	0	0	0	0	2019-03-22		2.9	0	0	0	#NULL!	0	2019-04-03	12	320	81	<2.0	<7	0	0	0	9	9	0	0	0	0	0	0	0	0	0	0	0	0	0	3
	42	1	1	0	0	0	3	0	1	#NULL!	1	1	1	1	0	0	2016-08-28			0	0	1	#NULL!	0	2017-11-30	459	272	110	2.9	<7	0	0	0	0	0	0	0	0	0	0	0	0	0	0	0	0	0	0	31
	40	1	1	0	0	0	1	1	1	5	1	1	0	0	0	0	2017-07-05		nl	0	0	0	#NULL!	0	2017-08-07	32	<220	40	2.6	<7	0	0	0	9	9	0	0	0	0	0	0	0	0	0	0	0	0	0	16
	39	0	1	0	0	0	3	0	0	8	1	1	1	1	1	0	2017-09-14		3.4	0	0	0	#NULL!	0	2017-11-08	54	<220	125	2.1	<7	0	0	0	9	9	0	0	0	0	0	0	0	0	0	0	0	0	0	13
	37	1	1	0	0	0	3	0	1	9	1	1	30	1	0	0	2018-01-24		3	0	0	1	#NULL!	0	2018-01-26	2	266	131	2.9	<7	0	0	0	9	9	0	0	0	0	0	0	0	0	0	0	0	0	0	9
	31	0	1	0	0	0	3	0	1	#NULL!	0	0	0	1	0	0	2018-12-16		2.74	0	0	1	#NULL!	0	2019-02-04	50	1665	202	<2.0	<7	1	1	0	1	1	0	0	0	0	0	0	0	0	0	0	0	0	0	6
	25	1	4	0	0	0	3	0	0	#NULL!	1	0	30	1	0	0	2018-08-24		3.1	0	0	0	#NULL!	0	2018-10-03	40	<220	90	3.6	<7	0	0	0	9	9	0	0	0	0	0	0	0	0	0	0	0	0	0	11
	76	0	1	1	1	0	2	1	1	#NULL!	0	0	0	0	0	0	2019-05-07	Not completed		#NULL!	#NULL!	#NULL!	#NULL!	#NULL!	2019-07-17	71	334	363	<2.0	8	1	2	1	9	9	0	0	0	0	0	0	0	0	0	0	0	0	0	2
	44	1	4	1	1	0	3	0	0	#NULL!	1	1	1	0	0	0	2018-02-24	No report available		#NULL!	#NULL!	#NULL!	#NULL!	#NULL!	2019-04-18	418	542	136	<2.0	<7	0	0	0	9	9	0	0	0	0	0	0	0	0	0	0	0	0	0	14
	41	1	5	0	0	0	1	1	1	#NULL!	0	0	0	1	0	0	2019-04-04	No report available		#NULL!	#NULL!	#NULL!	#NULL!	#NULL!	2019-05-01	27	662	571	2	<7	1	2	1	9	9	0	0	0	0	0	0	0	0	0	0	0	0	0	1
	77	0	1	1	0	0	2	1	0	#NULL!	0	0	0	1	0	0	2018-07-30	No parameters noted		#NULL!	#NULL!	#NULL!	#NULL!	#NULL!	2018-10-10	72	1327	458	5.1	<7	1	2	1	1	2	0	0	0	0	0	0	0	0	0	0	0	0	0	8
	47	1	1	1	0	0	3	0	1	#NULL!	1	1	1	0	1	0	2018-10-03	No parameters noted		#NULL!	#NULL!	#NULL!	#NULL!	#NULL!	2018-12-12	70	351	209	6.4	<7	1	1	0	9	9	0	0	0	0	0	0	0	0	0	0	0	0	0	2
	70	1	1	1	0	1	3	0	1	#NULL!	0	0	0	1	0	0	2018-12-04	Full report unavailable		#NULL!	#NULL!	0	#NULL!	#NULL!	2019-01-28	55	865	659	5.2	8	1	3	1	1	2	0	0	0	0	0	0	0	0	0	0	0	0	0	8
	65	1	2	1	0	0	3	0	1	0	0	0	0	1	1	1	2018-08-06			#NULL!	#NULL!	0	#NULL!	1	2018-09-20	44	1288	166	5.3	11	1	2	1	9	9	1	0	1	1	0	0	0	0	0	0	0	0	0	3
	82	0	1	1	0	0	3	0	1	4	0	0	0	0	1	1	#NULL!			#NULL!	#NULL!	#NULL!	#NULL!	1	2018-09-04	210	2166	391	3.7	9	1	3	1	1	1	0	0	0	0	0	0	0	0	prior to stroke, in remission renal	0	0	0	0	9
	46	1	1	1	0	0	2	1	1	7	0	0	0	0	0	0	2018-07-25			#NULL!	#NULL!	#NULL!	#NULL!	1	2018-11-02	37	4482	246	>60	>150	1	3	1	9	9	0	0	0	0	0	0	0	0	0	0	0	0	0	4
[truncated: 21 more columns]
